# Supplementary material for: Scaling Down to Scale Up: A Health Economic Analysis of Integrating Point-of-Care Syphilis Testing into Antenatal Care in Zambia during Pilot and National Rollout Implementation
Source: PLoS One. 2015 May 13;10(5):e0125675. doi: 10.1371/journal.pone.0125675 (PMC4430530; doi:10.1371/journal.pone.0125675)
Supplement: S1 Table — (XLSX) [file pone.0125675.s001.xlsx]

## Sheet: S1.QAQC_Costs
S1 Table. Quality Control and Quality Assurance Associated Costs									Inflation adjustments		Source
									ZMK 2012 to USD 2012	5219.83	Oanda
Pilot QA/QC price inputs and quantities	($2012)								ZMK 2010 to USD 2010	4743.98	Oanda
1. Incoming inspection costs - all clinics									USD 2010 to USD 2012	1.05292	US CPI
Supplies	Unit Price	Qty		No. Events	Clinic Allocation*	QA/QC Allocation	Cost
Known positive/negative samples	-	4	-	2	0.0666667	1	-
SD Bioline RST kits	0.651031	4	-	2	0.0666667	1	0.347216
Gloves	0.0652507	1	-	2	0.0666667	1	0.00870009
Printed forms	0.0443897	1	-	2	0.0666667	1	0.00591863
Personnel	Salary/Day	Days			Allocation		Cost
Central level lab technician	99.4482	0.125	-	2	0.0666667	-	1.65747
Subtotal incoming inspection costs							2.01931
2. External quality control costs
Supplies for QC manufacture - all clinics	Unit Price	Qty			Clinic Allocation	QA/QC Allocation	Cost
Micropipettes	2.14955	2	-	-	0.0666667	1	0.286607
RPR kits	0.179556	3	-	-	0.0666667	1	0.0359113
Labels	0.21834	180	-	-	0.0666667	1	2.62008
Cryo-tubes	0.147409	180	-	-	0.0666667	1	1.76891
Coolbox (reused)	15.0925	1	-	-	0.0666667	1	1.00617
Ice-packs (reused)	1.7312	1	-	-	0.0666667	1	0.115413
SD Bioline RST kits	0.651031	2	-	-	0.0666667	1	0.0868041
QC supplies manufacture costs							5.91989
Personnel for QC manufacture - total, all clinics	Salary/Day	No. of days	Per Diem†	Lodging	Clinic Allocation	QA/QC Allocation^	Cost
Central level lab technician	99.4482	0.25	-	-	0.067	1	1.66576
Personnel for QC distribution - total, each Lusaka clinic
Project Staff 1	67.283	0.75	-	-	0.166667	0.5	4.20519
Project Staff 2	95.4474	0.75	-	-	0.166667	0.5	5.96547
Driver	34.2925	0.75	-	-	0.166667	0.5	2.14328
Personnel for QC distribution - total, each Mongu clinic
Project Staff 1	67.283	9	33.2923	66.5846	0.111111	0.3	52.3675
Project Staff 2	95.4474	9	33.2923	66.5846	0.111111	0.3	60.8168
Driver	34.2925	9	33.2923	66.5846	0.111111	0.3	42.4703
Transport for QC distribution - Lusaka	Car Hire per day	Fuel-Maint per KM	Distance (KM)		Clinic Allocation	QA/QC Allocation	Cost
Transport within Lusaka (0.75 day rental)	77.5633	0.155364	-	-	0.166667	0.5	4.8477
Fuel: Return trip Lusaka to UHC1		0.155364	10	-	1	0.5	0.77682
Fuel: Return trip Lusaka to UHC2		0.155364	24	-	1	0.5	1.86437
Transport for QC distribution - Mongu
Transport Lusaka to/from Mongu (11 day rental)	77.5633	0.155364	1200	-	0.111111	0.3	34.6544
Fuel: Return trip Mongu to UHC3		0.155364	1	-	1	0.3	0.0466092
Fuel: Return trip Mongu to RHC1		0.155364	36	-	1	0.3	1.67793
Fuel: Return trip Mongu to RHC2		0.155364	152	-	1	0.3	7.0846
Supplies for QC testing - total, each clinic	Unit Price	Qty	No. Events		Clinic Allocation	QA/QC Allocation	Cost
SD Bioline RST kits	0.651031	2	1	-	1	1	1.30206
Gloves	0.0652507	1	1	-	1	1	0.0652507
Printed forms	0.0443897	0.1	1	-	1	1	0.00443897
Personnel for QC testing - total, each clinic	Avg 5 mo. salary **	QC Minutes	No. Events	Staff Time Allocation~	Clinic Allocation	QA/QC Allocation	Cost
UHC1, Lusaka	1818.99	30	20	0.0257511	1	1	46.841
UHC2, Lusaka	2219.49	30	20	0.0257511	1	1	57.1542
UHC3, Mongu	1440.98	30	20	0.0257511	1	1	37.1069
RHC1, Mongu	1382.56	30	20	0.0257511	1	1	35.6023
RHC2, Mongu	1992.91	30	20	0.0257511	1	1	51.3197
Subtotal External QC costs - total, each clinic						Total	5 mo. Cost
UHC1, Lusaka						73.7369	30.7237
UHC2, Lusaka						85.1376	35.474
UHC3, Mongu						236.42	98.5083
RHC1, Mongu						236.547	98.5611
RHC2, Mongu						257.671	107.363
3. External quality assurance costs		Panel 1, Dried Tube Specimen			Panel 2, Dried Tube Specimen
Supplies DTS Manufacture	Unit Price	Qty	Clinic Allocation	Cost	Qty	Clinic Allocation	Cost
Trypan blue dye (mL)	3.77768	0.5	0.0666667	0.125923	0.5	0.1	0.188884
Rainin EDP3 electronic pipette (reused)	279.024	1	0.0666667	18.6016	-	-	-
Pipette tips	0.00743461	10	0.0666667	0.00495641	10	0.1	0.00743461
Cryo labels	0.21834	90	0.0666667	1.31004	60	0.1	1.31004
Cryo tubes	0.147409	90	0.0666667	0.884457	60	0.1	0.884457
TPPA/TPHA kit (mL)	0.147964	1	0.0666667	0.00986429	1	0.1	0.0147964
Ice packs (reused)	1.7312	1	0.0666667	0.115413	-	-	-
Coolbox (reused)	15.0925	1	0.0666667	1.00617	-	-	-
SD Bioline RST kits	0.651029	1	0.0666667	0.0434019	1	0.1	0.0651029
Panel 1 & Panel 2 manufacture supply cost per clinic				22.1018			2.47071
Supplies DTS Distribution
Disposable pipette	0.0443897	30	0.0666667	0.0887795	20	0.1	0.0887795
Instruction sheet & reporting form	0.0887795	15	0.0666667	0.0887795	10	0.1	0.0887795
Cryo tubes	0.147409	90	0.0666667	0.884457	60	0.1	0.884457
Zip-lock bags	0.0739821	15	0.0666667	0.0739821	10	0.1	0.0739821
Panel 1 & Panel 2 DTS distribution cost per clinic				1.136			1.136
Personnel for DTS Manufacture	Salary/Day	No. of days	Per Diem†	Lodging	Clinic Allocation	QA/QC Allocation^	Cost
Central level lab technician	99.4482	0.75	-	-	0.067	1	4.99727
Personnel DTS Panel 1 distribution - Lusaka clinics
Project Staff 1	67.283	0.75	-	-	0.166667	0.5	4.20519
Project Staff 2	95.4474	0.75	-	-	0.166667	0.5	5.96547
Driver	34.2925	0.75	-	-	0.166667	0.5	2.14328
Personnel for DTS Panel 2 distribution - Lusaka clinics
Project Staff 1	67.283	0.75	-	-	0.2	0.5	5.04623
Project Staff 2	95.4474	0.75	-	-	0.2	0.5	7.15856
Driver	34.2925	0.75	-	-	0.2	0.5	2.57194
Personnel for DTS Panel 1 distribution - Mongu clinics
Project Staff 1	67.283	9	33.2923	66.5846	0.111111	0.3	52.3675
Project Staff 2	95.4474	9	33.2923	66.5846	0.111111	0.3	60.8168
Driver	34.2925	9	33.2923	66.5846	0.111111	0.3	42.4703
Personnel for DTS Panel 2 distribution - Mongu clinics
Project Staff 1	67.283	9	33.2923	66.5846	0.2	0.3	94.2614
Project Staff 2	95.4474	9	33.2923	66.5846	0.2	0.3	109.47
Driver	34.2925	9	33.2923	66.5846	0.2	0.3	76.4465
Transport for QA DTS Panel 1 distribution - Lusaka	Car Hire per day	Fuel-Maint per KM	Distance (KM)		Clinic Allocation	QA/QC Allocation	Cost per trip
Transport within Lusaka (0.75 day car rental)	77.5633	0.155364	-	-	0.166667	0.5	4.8477
Fuel: Return trip Lusaka to UHC1		0.155364	10	-	1	0.5	0.77682
Fuel: Return trip Lusaka to UHC2		0.155364	24	-	1	0.5	1.86437
Transport for QA DTS Panel 2 distribution - Lusaka
Transport within Lusaka (0.75 day car rental)	77.5633	0.155364	-	-	0.2	0.5	5.81724
Fuel: Return trip Lusaka to UHC1		0.155364	10	-	1	0.5	0.77682
Fuel: Return trip Lusaka to UHC2		0.155364	24	-	1	0.5	1.86437
Transport for QA DTS Panel 2 distribution - Mongu
Transport Lusaka to/from Mongu (11 day rental)	77.5633	0.155364	1200	-	0.111111	0.3	34.6544
Fuel: Return trip Mongu to UHC3		0.155364	1	-	1	0.3	0.0466092
Fuel: Return trip Mongu to RHC1		0.155364	36	-	1	0.3	1.67793
Fuel: Return trip Mongu to RHC2		0.155364	152	-	1	0.3	7.0846
Transport for QA DTS Panel 2 distribution - Mongu
Transport Lusaka to/from Mongu (11 day rental)	77.5633	0.155364	1200	-	0.2	0.3	62.378
Fuel: Return trip Mongu to UHC3		0.155364	1	-	1	0.3	0.0466092
Fuel: Return trip Mongu to RHC1		0.155364	36	-	1	0.3	1.67793
Fuel: Return trip Mongu to RHC2		0.155364	152	-	1	0.3	7.0846
Supplies for QA DTS testing - total, each clinic	Unit Price	Qty	No. Events		Clinic Allocation	QA/QC Allocation	Cost
SD Bioline RST kits	0.651031	6	1	-	1	1	3.90619
Gloves	0.0652507	1	1	-	1	1	0.0652507
Printed forms	0.0443897	0.1	1	-	1	1	0.00443897
Personnel for QA DTS testing - total, each clinic	Avg 5 mo. salary **	QA DTS Minutes+	No. Events	Staff Time Allocation	Clinic Allocation	QA/QC Allocation	Cost
UHC1, Lusaka	1791.44	45	2	0.0218884	1	1	39.2118
UHC2, Lusaka	2219.49	45	2	0.0248927	1	1	55.249
UHC3, Mongu	1440.98	45	2	0.0339056	1	1	48.8574
RHC1, Mongu	1382.56	45	2	0.0128755	1	1	17.8011
RHC2, Mongu	1992.91	45	2	0.0128755	1	1	25.6598
Subtotal External QA DTS costs - total, each clinic						Total	5 mo. Cost
UHC1, Lusaka						114.339	47.6411
UHC2, Lusaka						132.551	55.2296
UHC3, Mongu						617.633	257.347
RHC1, Mongu						589.84	245.767
RHC2, Mongu						608.512	253.547
4. Confirmatory retesting costs
Supplies for QC testing at each clinic	Unit Price	Qty	No. Events		Clinic Allocation	QA/QC Allocation	Cost
SD Bioline RST kits	0.651031	150	1	-	0.0666667	1	6.51031
Gloves	0.0652507	5	1	-	0.0666667	1	0.0217502
Cooler box	15.0925	1	1	-	0.0666667	1	1.00617
Personnel for QC manufacture - all clinics	Salary/Day	No. of days	Per Diem†	Lodging	Clinic Allocation	QA/QC Allocation^	Cost
Central level lab technician	99.4482	0.625	-	-	0.067	1	4.1644
Project staff 1	67.283	0.625	-	-	0.067	1	2.81748
Subtotal confirmatory retesting costs							14.5201
5. Summary Costs		UHC1	UHC2	UHC3	RHC1	RHC2
Subtotal incoming inspection, by clinic		2.01931	2.01931	2.01931	2.01931	2.01931
Subtotal external QC costs, by clinic^^		30.7237	35.474	98.5083	98.5611	107.363
Subtotal external QA DTS costs, by clinic^^		47.6411	55.2296	257.347	245.767	253.547
Subtotal confirmatory retesting costs, by clinic		14.5201	14.5201	14.5201	14.5201	14.5201
Total QA/QC cost, by clinic		94.9043	107.243	372.395	360.867	377.449
Notes: *Clinic allocation based on total number of clinics in Lusaka (6) and Mongu (9) project areas: 1/15 = 0.067 for all sites; 1/6= 0.167 for Lusaka sites; 1/9=0.111 for Mongu sites ^Trips for QA/QC were split with other activiteis such as supervision and project monitoring and evaluation; for Lusaka, 50% of the facility visit was estimated spent on QA/QC activities & for Mongu 30% spent on QA…
