# Supplementary material for: Scaling Down to Scale Up: A Health Economic Analysis of Integrating Point-of-Care Syphilis Testing into Antenatal Care in Zambia during Pilot and National Rollout Implementation
Source: PLoS One. 2015 May 13;10(5):e0125675. doi: 10.1371/journal.pone.0125675 (PMC4430530; doi:10.1371/journal.pone.0125675)
Supplement: S2 Table — (XLSX) [file pone.0125675.s002.xlsx]

## Sheet: S2.Assumptions
S2 Table. Input data and key assumptions
	PILOT: March-July 2010 (2010 ZMK)		ROLLOUT: March-July 2012 (2012 ZMK)		Notes
CAPITAL	Lusaka (UHC1, UHC2)	Mongu (UHC3, RHC1, RHC2)	Kalomo (DH1)	Mansa (RHC3, RHC4, RHC5)
Discount rate for capital	0.03		0.03
Equipment, Vehicles
Vehicle cost (per 4x4) [1]	2.42133e+08		208793200		[1] During the pilot, the economic cost of a USAID/EGPAF vehicle was assumed; during the rollout the vehicle cost is lower due to estimate of a second-hand Japanese 4x4 twin cab
Vehicle life expectancy, in years	4		5
Annualized vehicle cost per year	6.51403e+07		4.55909e+07
Annualized vehicle cost per day	349465		244587
Number of vehicles use for training & supervision [2]	0 vehicles for training; 1 vehicle for supervision	1 vehicle for training; 1 vehicle for supervision	3 vehicles for training; 2 vehicles for supervision	3 vehicles for training; 2 vehicles for supervision	[2] During pilot, central and district level supervision each used 1 vehicle; during rollout, vast distances between facilities required 2 supervisory teams with 2 vehicles to split up the facilities for visits
Vehicle allocation, per facility - training [3]	NA, local	0.111111	0.125	0.030303	[3] Capital vehicle transport costs for training not included for Lusaka -- participants given per diem for transport (see training section below)
Vehicle allocation, per facility - central supervision [4]	0.3	0.0333333	0.0666667	0.0857143	[4] Lusaka assume 50% clinic allocation multiplied by 60% of the visit spent on superivsion; Mongu supevision assume 11% clinic allocation multiplied by 30% of visit spent on supervision; Kalomo and Mansa allocation based on number
Vehcile allocation, per facility - district-level supervision	0.02	0.02	NA	NA
Vehicle allocation, per facility - QA/QC [5]	0.0833333	0.0333333	NA	NA	[5] No QA/QC activities costed during rollout period
Duration training trip, days	2	4	4	4
Duration central supervisory trip, days	20 trips X 1 day per trip	3 trips X 11 days per trip	1 trip, 13 days	1 trip, 9 days
Duration district supervisory trip, days	1	1	NA	NA
Equipment, Computers
Computer original purchase price	4269582	NA	5000000	5000000
Computer life expectancy, in years	3	NA	3	3
Computer allocation	0.2	NA	0.125	0.030303
START UP	Lusaka (UHC1, UHC2)	Mongu (UHC3, RHC1, RHC2)	Kalomo (DH1)	Mansa (RHC3, RHC4, RHC5)
Training workshop
Total at training (including staff & facilitators)	21	14	43	42
Total number trained	16	9	32	33
Trainee number, per facility [6]	2 (UHC1); 3 (UHC2)	1	4	1	[6] During pilot, 2 trainees from UHC1, 3 trainees from UHC2; and 1 trainee each from UHC3, RHC1, and RHC2; During rollout, 4 trainees from DH1, and 1 trainee each from RHC3, RHC4, RCH5
Training allocation factor	0.125 (UHC1); 0.188 (UHC2)	0.111111	0.125	0.030303
Trainer number	3	3	6	5
Facilitator number	0	1
Training duration, in days	2	2	2	2
Travel to training, duration in days	0	2	2	2
Trainers - M&IE, Accommodation, Salaries [persons X days]
M&IE for trainers, per person per day	NA, local	150,000 [2 trainers X 3 days]	150,000 [1 trainer X 4 days]	150,000 [1 trainer X 4 days]
M&IE for NGO trainer, per person per training day	NA, local	150,000 [1 trainer X 2 days]	150,000 [1 trainer X 2 days]	150,000 [1 trainer X 2 days]
M&IE for NGO trainer, per person per travel day	NA, local	112,500 [1 trainer X 2 days]	112,500 [1 trainer X 2 days]	112,500 [1 trainer X 2 days]
M&IE for facilitators, per person per training day	NA, local	NA	150,000 [6 fac. X 2 days]	150,000 [5 fac. X 2 days]
M&IE for facilitators, per person per travel day	NA, local	NA	112,500 [6 fac. X 2 days]	112,500 [5 fac. X 2 days]
M&IE for drivers, per person per training day	NA, local	150,000 [ 1 driver X 3 days]	150,000 [3 drivers X 2 days]	150,000 [3 drivers X 2 days]
M&IE for drivers, per person per travel day	NA, local	NA	112,500 [3 drivers X 2 days]	112,500 [3 drivers X 2 days]
Accommodation for trainers, person per night	NA, local	200,000 [2 trainers X 3 nights]	350,000 [1 trainer X 3 nights]	350,000 [1 trainer X 3 nights]
Accommodation for NGO trainer, per person per night	NA, local	300,000 [ 1 trainer X 3 nights]	350,000 [1 trainer X 3 nights]	350,000 [1 trainer X 3 nights]
Accommodation for facilitators	NA, local	NA	300,000 [6 fac. X 3 nights]	300,000 [5 fac. X 3 nights]
Accommodation for drivers, per person per night	NA, local	200,000 [1 driver X 3 nights]	300,000 [3 drivers X 3 nights]	300,000 [3 drivers X 3 nights]
Additional expenses NGO trainer (taxi and air time)	NA, local	NA	380000	230000
Salary for trainer, per day	303,146.91 [1 trainer X 2 days]	303,146.91 [1 trainer X 2 days]	321,888.41 [1 trainer X 4 days]	321,888.41 [1 trainer X 4 days]
Salary for NGO trainer, per day	430,042.92 [1 trainer X 2 days]	430,042.92 [1 trainer X 2 days]	321,888.41 [1 trainer X 4 days]	321,888.41 [1 trainer X 4 days]
Salary for laboratory trainer, per day	448,068.67 [1 trainer X 2 days]	448,068.67 [1 trainer X 2 days]	NA	NA
Salary for facilitators, per person per day	NA, local	257,520.73 [1 fac. X 4 days]	193,133.05 [6 fac. X 4 days]	193,133.05 [5 fac. X 4 days]
Salary for driver, per person per day	NA, local	203,604.29 [1 driver X 4 days]	72,022.022 [3 drivers X 4 days]	72,022.022 [3 drivers X 4 days]
Trainee attendees
Transport allowance trainees from DHO, per person per day	NA, local	50,000 [7 attendees X 2 days]	NA	NA
Transport allowance trainees from facility, per person per day [7]	50,000 [2-3 attendees X 2 days]	50,000 [1 attendee X 2 days]	NA	NA	[7] During pilot, 2 attendees from UHC1, 3 attendees from UHC2, and 1 each from UHC3, RHC1, & RHC2
Daily subsistence allowance and transport, total [8]	NA, local	Not included	26500000	22965000	[8] During rollout, project records for DSA and transport not available per person. These figures are for total number trainees in Kalomo and Mansa, respectively. An allocation factor 12.5% for Kaloma and 3% for Mansa should be applied for cost for each respective facility
Trainee salaries, per person per day
Medical licentiate salary [9]	NA	NA	205,640.60 [1 med lic. X 2 days]	NA	[9] 1 medical licensiate trained from DH1
Senior matron salary [10]	NA	NA	205,640.60 [1 matron X 2 days]	NA	[10] 1 senior matron trained from DH1
Nurse salary [11]	NA	101,931.33 [1 nurse X 2 days]	162,866.78 [2 nurses X 2 days]	NA	[11] 1 enrolled nurse trained from RHC2; 2 nurses trained from DH1
Registered nurse salary [12]	NA	NA	NA	205,640.60 [1 reg. nurse X 2 days]	[12] 1 registered nurse trained from RHC5
EHT salary [13]	NA	NA	NA	151,922.58 [1 EHT X 2 days]	[13] 1 EHT trained from RHC3 and one EHT trained from RHC4
Registered midwife [14]	167,381.97 [2 reg. mw X 2 days]	167,381.97 [1 reg. mw X 2 days]	NA	NA	[14] 1 registered midwife trained each from UHC1, UHC2, and UHC3
Enrolled midwife [15]	154,506.44 [3 enr. mw X 2 days]	154,506.44 [1 enr. mw X 2 days]	NA	NA	[15] 1 enrolled midwife trained each from from RHC1 and UHC1; 2 enrolled midwives trained from UHC2
DHO participants	NA	354,077.25 [7 DHO staff X 2 days]	NA	NA
Training materials, supplies, equipment
Practice RST Kits quantity	35	35	35	35
Practice RST Kits unit cost	2941.27	2941.27	6028.81	6028.81
Refreshments (total amount for training)	3517758	3582000	Not included	Not included
Stationary	150000	150000	Included in conf. room rental	Included in conf. room rental
LCD projector, daily rate	9381.31	9381.31	130496	130496
Computer, daily rate	8760.7	8760.7	250000	250000
Conference room rental, daily rate	1948386	200000	2307650	2183400
Project life	3 years	3 years	3 years	3 years
Transportation (fuel and maintenance)
Vehicle, daily rate	NA, local	349464.89 [1 car X 4 days]	244,586.64 [3 cars X 4 days]	244,586.64 [3 cars X 4 days]
Fuel cost, per kilometer	NA, local	600	NA	NA
Distance Lusaka to Mongu, kilometers	NA, local	1200	NA	NA
Fuel cost roundtrip to training location	NA, local	720000	NA	NA
Maintenance cost, per kilometer	NA, local	100	NA	NA
Maintenance cost roundtrip to training location	NA, local	120000	NA	NA
Total roundtrip fuel reimbursement, 3 vehicles	NA, local	NA	6100000	8950000
Fuel allowance for NGO trainer	NA, local	NA	1604000	2180000
Project Launch Party (1 day)
Venue room rental, one day	NA, local	300000	NA
Computer rental, half-day	4690.65	4690.65	NA
Projector rental, half-day	4380.35	4380.35	NA
Vehicle, daily rate	NA, local	349464.89 [1 car X 3 days]	NA
Fuel to launch party, return	NA, local	720000	NA
Maintenance to launch party, return	NA, local	120000	NA
Stationary, 80 pieces)	16000	16000	NA
Catering, total for 20 people	468420	1760000	NA
Salaries for participants attending launch party, per person per day
NGO Supervisor 1	430043	430043	NA
NGO Supervisor 2	303147	303147	NA
NGO Supervisor 3	448069	448069	NA
NGO Driver	154506	154506	NA
Local facilitator	NA	257511	NA
Data associate 1	289700	289700	NA
Data associate 2	289700	NA	NA
DHO participants [16]	354077	354077	NA		[16] 7 DHO participants at Lusaka launch and 4 DHO participants at Mongu launch
Other project launch costs
Local facility participants, travel reimbusement total)	NA, local	1,640,000 [for 8 attendees]	NA
Accomodation for facility participants, total	NA, local	1,500,000 [for 8 attendees]	NA
Per diems for NGO/MOH staff traveling from Lusaka, per person	NA, local	150,000 [4 staff X 3 days]	NA
District or MOH representatives, travel reimbursement total)	1,050,000 [for 7 DHO staff]	120,000 [for 4 DHO staff]	NA
RECURRENT	Lusaka (UHC1, UHC2)	Mongu (UHC3, RHC1, RHC2)	Kalomo (DH1)	Mansa (RHC3, RHC4, RHC5)
Syphilis proportion of ANC time (includes syphilis, HIV, Hb, malaria testing and general ANC)	0.2		0.2
Syphilis proportion of total diagnostic testing (syphilis, HIV, Hb, malaria testing)	0.25		0.25
RST Staff Time in Minutes (syphilis allocation factor)
Health talk and pre-test counselling [17]	70 (29%)		70 (29%)		[17] Source for all time information: observations at pilot facilities
Test preparation	1 (25%)		1 (25%)
Reading results, recording	6 (25%		6 (25%
Blood draw	3 (25%)		3 (25%)
Finger prick	2 (25%)		2 (25%)
Positive result feedback time	7 (100%)		7 (100%)
Negative result feedback time	3 (100%)		3 (100%)
RPR testing
RPR Time requirements in minutes [18]	NA		8 minutes test and 8 minutes titre		[18] Source: Zambian lab technician
Treatment
Dosing of Benzathine Penicillin	single dose		single dose in facility without RPR confirmation; 3 doses in facilities with RPR confirmation
Time required in minutes	3		3
Staff salaries (monthly) ZKW	Staff salaries 2010		Staff salaries 2012
Clinical Officer Salary	NA		3194284
EHT salary	NA		2359864
Registered Nurse salary	NA		3194284
Enrolled Nurse salary	1.58333e+06		2814592
Registered Midwife salary	2600000		3685728
Enrolled Midwife salary	2400000		NA
Lab technician	NA		2575775
PMTCT / lay counsellor salary	500000		1000000
Time assumptions
Number of months in the project period	5		5
Number of clinic days per week	5		5
Number of vacation days per year	74		74
Weekend days per year	104.6		104.6
Days worked per year	186.4		186.4
Days worked per month	15.5333		15.5333
Hours worked per day	5		5
Number of RST testing days per week [19]	5	1	1	1 (RHC3, RHC5); 2 (RHC4)	[19] During rollout RST testing in ANC available 1 day per week at DH1, RHC3, and RHC5 and 2 days per week at RHC4
Number of ANC days during the project period	77.6667	15.5333	20	20 (RHC3, RHC5); 40 (RHC4)
Supplies, see manuscript Table 2 for unit costs and qty per facility
RST kit economic cost SD Bioline (including shipping)	2941.27		6028.81
RPR kit cost	NA		1595.77
Estimated supply wastage	0.1		0.1
Shared supplies (biohazard bags, needles etc)	Allocation factor 25%		Allocation factor 25%
Supplies exlcusively used in syphilis testing	Alocation factor 100%		Alocation factor 100%
Venipuncture or fingerprick	50% each where both methods were used		50% each where both methods were used
Supervision, District-Level
Vehicle cost per day for one supervisory trip	349465	349465	NA	NA
Number of supervisory/monitoring trips	5	5	NA	NA
Allocation to syphilis program [20]	0.1	0.1	NA	NA	[20] District supervision visits covered all aspects of ANC and other outpatient services; therefore, amount of visit spent supervising syphilis program (10%) is reduced compared to central level.
Clinic allocation	0.2	0.2	NA	NA
Supervision, Central-Level
Supervisory trip description	Supervision Lusaka (no M&IE, transport, or accommodation; 20 supervision trips, 1 day each)	Mongu from Lusaka (1 vehicle, 2 supervisors, 3 combo supervision- QA/QC trips each 11 days)	Kalomo from Lusaka (1 trip: 2 vehicles, 2 drivers, 3 supervisors, 11 days, 12 nights)	Mansa from Lusaka (1 trip: 2 vehicles, 2 drivers, 3 supervisors, 9 days, 8 nights)
Number facilities visited for supervision	6	9	9	7
Clinic allocation	0.166667	0.111111	0.111111	0.142857
Number of supervisory/monitoring trips	17	NA	1	1
Allocation to syphilis program [21]	0.6	NA	0.6	0.6	[21] Higher allocation (60%) to syphilis program during central-level NGO-led superivsion visits; remainder of supervision visit (40%) assumed spent on other non-syphilis program tasks (e.g. general PMTCT monitoring)
Clinic allocation [22]	0.5	NA			[22] Supervision trips in Lusaka were 1 day each, visiting 2 facilities per day; thefore, 50% allocation
Number of combined supervisory & QA/QC trips	3	3	NA	NA
Allocation to supervision, combined visit	0.5	0.3	NA	NA
Allocation to QA/QC, combined visit	0.5	0.3	NA	NA
Vehicle capital cost per day for supervision	349464.89 [1 vehicle X 20 days]	349464.89 [1 vehicle X 33 days]	244,586.64 [1 vehicle X 13 days]	244,586.64 [1 vehicle X 9 days]
M&IE drivers and lab technician supervisor, per person per day	NA, local	150,000 [1 driver X 33 days]	112,500 [3 people X 13 days]	112,500 [3 people X 9 days]
M&IE MoH supervisor & EGPAF supervisor, per person per day	NA, local	150,000 [2 sup. X 33 days]	150,000 [2 people X 13 days]	150,000 [2 people X 9 days]
Salary EGPAF supervisor 1, per person per day [23]	430,042.92 [1 sup X 20 days]	430042.92 [1 sup. X 27 days]	321,888.41 [1 NGO sup X 13 days]	321,888.41 [1 NGO sup X 9 days]	[23] During pilot, economic salary costs for 1 day per trip (20 trips) in Lusaka and 9 days per trip (3 trips) to Mongu
Salary EGPAF supervisor 2, per person per day	303,146.91 [1 sup X 20 days]	303146.91 [1 sup. X 27 days]	NA	NA
Salary MoH supervisor, per person per day	NA	NA	321,888.41 [1 MOH sup X 13 days]	321,888.41 [1 MOH sup X 9 days]
Salary MoH laboratory technician, per person per day	NA	NA	162,867.78 [1 lab tech X 13 days]	162,867.78 [1 lab tech X 9 days]
Salary Driver, per person per day	154506.44 [1 driver X 20 days]	154506.44 [1 driver X 27 days]	72,022.022 [2 drivers X 13 days]	72,022.022 [2 drivers X 9 days]
Allocation supervisory activities to RST	0.6	0.1	0.6	0.6
Accommodation assumptions	NA, local	300,000 [3 people X 27 nights]	300,000 [5 people X 12 nights]	300,000 [5 people X 8 nights]
Alocation factor to each facility	0.5	0.2	0.11	0.14
Fuel & maintenance, per trip [24]	7,000 (UHC1); 16,800 (UHC2)	700 (UHC3); 25,200 (RHC1); 106,400 (RHC2)	4,066,666.67 [total for 2 vehicles]	5,966,666.67 [total for 2 vehicles]	[24] Return trip distances (KM): Lusaka to UHC1 (18); Lusaka to UHC2 (20); Mongu to UHC3 (4); Mongu to RHC1 (36); Mongu to RHC2 (152)
ADDITIONAL INFORMATION
Average exchange rate - year (ZMK to USD) [25]	ZMK 4,743.98 = 1 USD 2010		ZMK 5,219.83 = 1 USD 2012		[25] Source: Oanda historic exchange rate
Inflation adjustment, USD 2010 to USD 2012 [26]	1.0592		NA		[26] US Consumer Price Index
NA = Not Applicable
M&IE = Meals and Incidental Expenses
DHO = District Health Office
DSA = Daily subsistence allowance
EHT = Environmental Health Technician
